# Supplementary material for: Expression of Concern: Lichen Secondary Metabolites in Flavocetraria cucullata Exhibit Anti-Cancer Effects on Human Cancer Cells through the Induction of Apoptosis and Suppression of Tumorigenic Potentials
Source: PLoS One. 2023 Feb 24;18(2):e0282452. doi: 10.1371/journal.pone.0282452 (PMC9955601; doi:10.1371/journal.pone.0282452)
Supplement: S3 File — (XLSX) [file pone.0282452.s003.xlsx]

## Sheet: data orig of Fig 3 b, c
Cell lines	Cell cycle	Control	F.cucullata		Usnic acid (µM)
		(DMSO 0.1%)	acetone extract (µg/ml)
			15	50	25	50	100					DMSO	15	50	25	50	100
AGS	Apoptosis (sub G1)	5.4	19.6	73.1	9.4	15.3	16.5			AGS	Sub G1	5.4	19.6	73.1	9.4	15.3	16.5
	G1										G1	49.9	57.8	18.8	45.2	42.6	43.1
		49.9	57.8	18.8	45.2	42.6	43.1				S	22	14.5	0	16.3	15.3	17.5
	S	22	14.5	0	16.3	15.3	17.5				G2/M	21.1	7	1.3	26.9	26.7	24.6
	G2/M	21.1	7	1.3	26.9	26.7	24.6
A549	Apoptosis (sub G1)	4.3	5.1	14.1	5.6	7.4	6.6
	G1
		50.3	60.4	54.3	59.8	69.9	71.6
	S	10.8	1939	11.2	20	12.8	10.1					DMSO	15	50	25	50	100
	G2/M	14.8	13.7	10.8	14.3	10.4	9.5			A549	Sub G1	4.3	5.1	14.1	5.6	7.4	6.6
HT29	Apoptosis (sub G1)	3.1	9.3	37.9	3.2	8.6	11.9				G1	50.3	60.4	54.3	59.8	69.9	71.6
	G1										S	10.8	19.9	11.2	20	12.8	10.1
		55.5	59.1	30.4	45.5	49.9	38.5				G2/M	14.8	13.7	10.8	14.3	10.4	9.5
	S	21.6	11.3	14	20.6	14	21.4
	G2/M	19	14.7	16.3	29.5	26.3	27.2
CWR22Rv-1	Apoptosis (sub G1)	4.1	5.9	8.9	4.4	7.7	8.8
	G1											DMSO	15	50	25	50	100
		42.3	46.3	42.2	40.9	40.3	47.1			CWR22Rv-1	Sub G1	4.1	5.9	8.9	4.4	7.7	8.8
	S	9.9	7.9	9.0	12.1	12	6.8				G1	42.3	46.3	42.2	40.9	40.3	47.1
	G2/M	43.4	39.8	41.7	42.3	39.5	37				S	9.9	7.9	9	12.1	12	6.8
HEK293T	Apoptosis (sub G1)	8.2	7.8	15.4	10.7	7.5	8.7				G2/M	43.4	39.8	41.7	42.3	39.5	37
	G1
		40.6	41.7	32.3	41.2	41.5	50.8
	S	32	28.7	30.9	23.9	31.1	24.2
	G2/M	19.2	21.9	21.5	24.2	20.2	16.2					DMSO	15	50	25	50	100
MDCK	Apoptosis (sub G1)	5.4	6.1	5.2	8.4	10.2	7.2			HEK293T	Sub G1	8.2	7.8	15.4	10.7	7.5	8.7
	G1	42.6	44.4	46.6	44	41	45.6				G1	40.6	41.7	32.3	41.2	41.5	50.8
	S	11.4	8.9	9.3	22.6	24.3	23.1				S	32	28.7	30.9	23.9	31.1	24.2
	G2/M	40	37.3	39.7	29.6	22.6	23				G2/M	19.2	21.9	21.5	24.2	20.2	16.2
												DMSO	15	50	25	50	100
										MDCK	Sub G1	5.4	6.1	5.2	8.4	10.2	7.2
											G1	42.6	44.4	46.6	44	41	45.6
											S	11.4	8.9	9.3	22.6	24.3	23.1
											G2/M	40	37.3	39.7	29.6	22.6	23
												DMSO	15	50	25	50	100
										HT29	Sub G1	3.1	9.3	37.9	3.2	8.6	11.9
											G1	55.5	59.1	30.4	45.5	49.9	38.5
											S	21.6	11.3	14	20.6	14	21.4
											G2/M	19	14.7	16.3	29.5	26.3	27.2
																distribution of population cell
												DMSO	15	50	25	50	100
										MDCK	Sub G1	5.4	6.1	5.2	8.4	10.2	7.2
											G1	42.6	44.4	46.6	44	41	45.6
											S	11.4	8.9	9.3	22.6	24.3	23.1
											G2/M	40	37.3	39.7	29.6	22.6	23

## Sheet: Fig 6 c
migration
AGS	DMSO	F.cucullata 5 ug/ml	usnic acid 10 uM
0 hr	98	95	98		99.3333	5.1316	5.1316	4.6188
	105	102	98		100.667
	95	105	106		100.667
24 hr	72.5	72.3	73.6		75.4333	2.57164	2.32451	2.6727
	77.3	76.7	74.2		74.9333
	76.5	75.8	78.5		75.4333
48 hr	24.5	55	42.8		24.9	0.52915	0.556776	0.51316
	24.7	54.6	42.5		55.1
	25.5	55.7	43.5		4.96667
72hr	5.25	38	24		4.96667	0.25658	0.5	0.251661
	4.75	37.5	23.5		38
	4.9	38.5	23.8		23.7667
A549	DMSO	F.cucullata 5 ug/ml	usnic acid 10 uM
0 hr	100	100	100	100	101.667	99.6667
	105	107	105	5	4.72582	5.50757
	95	98	94
24 hr	65	75.8	77.3	65.3333	74.7667	74.7
	63	72	72.5	2.51661	2.42143	2.42487
	68	76.5	74.3
48 hr	44.7	54.5	49.5	45	55	50
	44.8	54.5	49.5	0.43589	0.866025	0.866025
	45.5	56	51
72hr	10	39.8	27	10.1	40.0333	27.1
	9.8	39.5	26.8	0.360555	0.680686	0.360555
	10.5	40.8	27.5
